# Supplementary material for: Co-Occurrence of an NDM-1-Carrying SGI1 Variant and a Novel GIflu-1 Resistance Island in a Seafood-Derived Vibrio fluvialis
Source: Vet Sci. 2026 Jun 30;13(7):639. doi: 10.3390/vetsci13070639 (PMC13418153; doi:10.3390/vetsci13070639)
Supplement: Supplementary file 1 [file vetsci-13-00639-s001.zip › Supplementary Table S1.xlsx]

## Sheet: Sheet1
Table S1. List of 31 publicly available V. fluvialis strains and strain 10M-VF used for core-genome phylogenetic analysis, including strain names, GenBank accession numbers, sources, countries, years of isolation, antimicrobial resistance genes, virulence genes, and presence or absence of SGI1 and GIflu-like islands.
GenBank accession	Strain	Host/Source	Country	Year of isolation	T6SS1	T6SS2	δVFH	VFH	aac(6')	aadA	aph(3'')	aph(6)	arr-3	blaCARB-2	blaCTX-M-15	blaDHA-1	blaNDM-1	blaOXA	blaTEM	bleMBL	cat	cmlA5	dfrA1	floR	mph(A)	sul1	sul2	tet(A)	tet(G)	tet(D)	GIflu	SGI1
GCA_028898925.1	10M-VF	Oratosquilla oratoria	China	2021	1	1	1	1	0	1	1	1	0	1	0	0	1	0	0	1	0	0	1	1	0	1	1	1	1	0	1	1
GCA_002953375.1	FDAARGOS_100	oyster	America	2004	1	1	1	1	0	0	0	0	0	0	0	0	0	0	0	0	0	0	0	0	0	0	0	0	0	0	1	0
GCA_006381955.1	S3	environment	Bangladesh	2014	0	1	1	1	0	0	0	0	0	0	0	0	0	0	0	0	0	0	0	0	0	0	0	0	0	0	0	0
GCA_007050325.1	CRA_S5	river water	Bangladesh	2013	0	1	1	1	0	0	0	0	0	0	0	0	0	0	0	0	0	0	0	0	0	0	0	0	0	0	0	0
GCA_012275025.1	2013V-1197	human	America	2017	1	1	1	1	0	0	0	0	0	0	0	0	0	0	0	0	0	0	0	0	0	0	0	0	0	0	0	0
GCA_016761685.1	GCEnv6	soil	Bangladesh	2018	1	1	1	1	0	0	0	0	0	0	0	0	0	0	0	0	0	0	0	0	0	0	0	0	0	0	0	0
GCA_016761815.1	GCEnv1	soil	Bangladesh	2018	1	1	1	1	0	0	0	0	0	0	0	0	0	0	0	0	0	0	0	0	0	0	0	0	0	0	0	0
GCA_019853595.1	VF10-27	NA	China	2017	0	1	1	1	0	0	0	0	0	0	0	0	0	0	0	0	0	0	0	0	0	0	0	0	0	0	0	0
GCA_019853655.1	VF10-23	NA	China	2017	0	1	1	1	0	0	0	0	0	0	0	0	0	0	0	0	0	0	0	0	0	0	0	0	0	0	0	0
GCA_019854325.1	VF052	NA	China	2014	0	1	1	1	0	0	0	0	0	0	0	0	0	0	0	0	0	0	0	0	0	0	0	0	0	0	0	0
GCA_021394995.1	JCM3743	NA	Japan	1985	1	1	1	1	0	0	0	0	0	0	0	0	0	0	0	0	0	0	0	0	0	0	0	0	0	0	0	0
GCA_028988385.1	PNUSAV003262	human	America	2022	1	1	1	1	0	0	0	0	0	0	0	0	0	0	0	0	0	0	0	0	0	0	0	0	0	0	0	0
GCA_028988805.1	PNUSAV002398	human	America	NA	1	1	1	1	0	0	0	0	0	0	0	0	0	0	0	0	0	0	0	0	0	0	0	0	0	0	0	0
GCA_028988985.1	PNUSAV001843	human	America	2021	1	1	1	1	0	0	0	0	0	0	0	0	0	0	0	0	0	0	0	0	0	0	0	0	0	0	0	0
GCA_028992155.1	218358	human	England	2015	0	1	1	1	0	0	0	0	0	0	0	0	0	0	0	0	0	0	0	0	0	0	0	0	0	0	0	0
GCA_030144385.1	SD21SC3889PM	razor clam	China	2022	0	1	1	1	0	1	1	1	0	0	0	0	1	0	0	1	0	0	1	1	0	1	1	0	0	1	1	1
GCA_030297535.1	IDH05335	human	India	2013	0	1	1	1	1	1	0	0	1	0	1	1	1	1	1	1	1	1	1	0	1	1	0	0	0	0	0	0
GCA_030710775.1	SD22SC3889TM	razor clam	China	2022	0	1	1	1	0	1	1	1	0	0	0	0	1	0	0	1	0	0	1	1	0	1	1	0	0	1	0	0
GCA_032760375.1	PNUSAV004910	human	America	2023	1	1	1	1	0	0	0	0	0	0	0	0	0	0	0	0	0	0	0	0	0	0	0	0	0	0	0	0
GCA_033630785.1	PNUSAV003797	human	America	2021	1	1	1	1	0	0	0	0	0	0	0	0	0	0	0	0	0	0	0	0	0	0	0	0	0	0	0	0
GCA_034642795.1	PNUSAV005083	human	America	2023	1	1	1	1	0	0	0	0	0	0	0	0	0	0	0	0	0	0	0	0	0	0	0	0	0	0	0	0
GCA_040456835.1	PNUSAV005658	human	America	2024	1	1	1	1	0	0	0	0	0	0	0	0	0	0	0	0	0	0	0	0	0	0	0	0	0	0	0	0
GCA_041217415.1	PNUSAV006058	human	America	2024	1	1	1	1	0	0	0	0	0	0	0	0	0	0	0	0	0	0	0	0	0	0	0	0	0	0	0	0
GCA_047086725.1	GD23SC5429TM	shrimp	China	2023	1	1	1	1	0	1	1	1	0	1	0	0	1	0	0	1	0	0	1	1	0	1	1	1	1	0	0	0
GCA_047086765.1	GD23SC5426TM	shrimp	China	2023	1	1	1	1	0	1	1	1	0	1	0	0	1	0	0	1	0	0	1	1	0	1	1	1	1	0	0	0
GCA_047086785.1	GD23SC5425TM	shrimp	China	2023	1	1	1	1	0	1	1	1	0	1	0	0	1	0	0	1	0	0	1	1	0	1	1	1	1	0	0	0
GCA_047086845.1	GD23SC5424TM	shrimp	China	2023	0	1	1	1	0	1	1	1	0	0	0	0	1	0	0	1	0	0	1	1	0	1	1	0	0	1	0	0
GCA_047086865.1	GD23SC5419TM	shrimp	China	2023	1	1	1	1	0	1	1	1	0	1	0	0	1	0	0	1	0	0	1	1	0	1	1	1	1	0	0	0
GCA_047975415.1	VLC_020	land crab	Australia	2017	1	1	1	1	0	0	0	0	0	0	0	0	0	0	0	0	0	0	0	0	0	0	0	0	0	0	0	0
GCA_048729655.1	PNUSAV006721	human	America	2025	1	1	1	1	0	0	0	0	0	0	0	0	0	0	0	0	0	0	0	0	0	0	0	0	0	0	0	0
GCA_050875665.1	53	human	Spain	2016	1	1	1	1	0	0	0	0	0	0	0	0	0	0	0	0	0	0	0	0	0	0	0	0	0	0	0	0
GCA_053636375.1	PNUSAV007399	human	America	2025	1	1	1	1	0	0	0	0	0	0	0	0	0	0	0	0	0	0	0	0	0	0	0	0	0	0	0	0
Note: NA, information not available; 1, positive; 0, negative. Red font indicates strains in the phylogenetically neighboring branch closely related to 10M-VF; blue fill indicates blaNDM-1-positive V. fluvialis strains in the database.
